# Supplementary material for: Elucidation of Novel Therapeutic Targets for Acute Myeloid Leukemias with RUNX1-RUNX1T1 Fusion
Source: Int J Mol Sci. 2019 Apr 6;20(7):1717. doi: 10.3390/ijms20071717 (PMC6480444; doi:10.3390/ijms20071717)
Supplement: Supplementary file 1 [file ijms-20-01717-s001.zip]

Archive with 6 entries (6 files):
- supplementary material_0325/FigureS1.pdf
- supplementary material_0325/FigureS2.pdf
- supplementary material_0325/FigureS3.pdf
- supplementary material_0325/Supplementary Figure Legends.docx
- supplementary material_0325/Table S1.xlsx
- supplementary material_0325/Table S2.docx
