# Supplementary material for: Elucidation of Novel Therapeutic Targets for Acute Myeloid Leukemias with RUNX1-RUNX1T1 Fusion
Source: Int J Mol Sci. 2019 Apr 6;20(7):1717. doi: 10.3390/ijms20071717 (PMC6480444; doi:10.3390/ijms20071717)
Supplement: Supplementary file 1 [file ijms-20-01717-s001.zip › supplementary material_0325/Table S1.xlsx]

## Sheet: Table S1
Table S1. 293 genes whose expressions are significantly correlated with that of RUNX1T1
Positively correlated			Negatively correlated
ID	Pearson_R		ID	Pearson_R
PGPEP1L	0.883142		WDFY4	-0.511093
WIPF3	0.8593		TSPAN32	-0.464339
KLRG2	0.856118		FNBP1	-0.443442
LOC150197	0.839514		C15orf39	-0.422564
MFRP	0.832113		ELF4	-0.405724
CAV1	0.82931		SELPLG	-0.402319
POU4F1	0.829261		PLBD2	-0.400744
SBK2	0.788156		TRAF3IP3	-0.393985
INA	0.76898		EMR2	-0.390527
ROBO1	0.752866		PRKCD	-0.389612
CCDC89	0.733642		PARVG	-0.380957
GLIS3	0.72295		SNAP29	-0.370056
PALM	0.721144		CD33	-0.36963
AADAT	0.719347		GPR114	-0.368131
ITGB4	0.71615		SLC24A6	-0.355666
FGFR1	0.707718		LOC100130872	-0.351176
AQP6	0.697374		RRAGA	-0.350258
OR13H1	0.697325		PLCB2	-0.346643
SAP30L	0.694461		C9orf103	-0.343695
EVC2	0.692882		PITPNA	-0.342097
EVC	0.692791		PPCDC	-0.34126
HGC6.3	0.683905		MEIS1	-0.340956
HRNBP3	0.682014		IQCG	-0.336858
DLL3	0.679611		PBX3	-0.334795
CRMP1	0.677679		TALDO1	-0.333222
MREG	0.672582		ABHD2	-0.330758
C3orf70	0.671599		CMAH	-0.326596
ELAVL4	0.669746		LPXN	-0.326111
LRRC3B	0.669206		TNFSF13	-0.323098
VEGFA	0.66197		HOXA3	-0.322044
GRAPL	0.655845		HOXA7	-0.321584
TRIM6	0.643584		C13orf31	-0.318669
NRCAM	0.642207		HOXA10	-0.316222
CACNA2D2	0.63236		SDSL	-0.314503
ALPK3	0.631325		SNX10	-0.314055
NBL1	0.630201		DUSP10	-0.314032
TEAD1	0.627588		VIM	-0.309481
MLLT4	0.626784		HOXB3	-0.308346
PRR19	0.616689		HOXB4	-0.306662
HOMER2	0.616681		SLC16A3	-0.301005
MAN1A1	0.609001
HSPG2	0.604705
EPN2	0.604424
STK32B	0.602741
C2CD4C	0.594054
KIRREL	0.592783
THEG	0.589337
ESAM	0.584374
TRH	0.583471
IRX6	0.581324
SCML2	0.578808
LOC643763	0.576607
CCDC8	0.571684
NEURL1B	0.571519
SLC24A3	0.56991
PLCG1	0.569126
TSPAN7	0.564144
DLGAP3	0.558179
PCDH15	0.558046
TET1	0.55785
FOXL1	0.557534
CCBP2	0.556261
PTGIR	0.552523
GYLTL1B	0.549955
CD19	0.549533
TRIM24	0.54443
ZNF90	0.542533
TCAM1P	0.540485
CDCA7	0.538173
CD34	0.530379
ZNF608	0.529731
TPO	0.52757
AIRE	0.524131
SELE	0.518436
GPR152	0.512599
SYNGR1	0.511079
RBM20	0.509711
AKAP2	0.508287
LOC153328	0.505107
SMAGP	0.504757
CD200	0.501774
TM6SF1	0.498661
HR	0.498626
LOC154822	0.498118
B4GALNT4	0.49241
RGS22	0.491975
BCL6B	0.490366
MMP28	0.488752
HPGDS	0.486153
IKZF2	0.485407
PDGFC	0.483366
CYP8B1	0.480374
CDR2	0.479788
PCDHB10	0.478877
HSDL1	0.4785
RASAL1	0.476324
CCND1	0.475954
RPL23AP53	0.472743
ZNF681	0.468065
MEX3A	0.467763
DPEP1	0.466955
YSK4	0.466366
KRTAP5-11	0.463098
ZNF626	0.462422
NR5A1	0.461686
ENPEP	0.457509
SLC18A2	0.456797
RNF219	0.45631
NAV1	0.456055
ZDHHC8P1	0.455283
KDM4DL	0.455189
TTC7B	0.455044
PDE2A	0.453492
PTPRB	0.453438
TINAGL1	0.453011
MRGPRE	0.45221
TPSG1	0.45154
SNORD116-20	0.451455
SERINC5	0.447908
PCDHGA10	0.445849
CLEC2L	0.445135
C6orf41	0.444191
TRPV3	0.443325
PLEKHG2	0.436532
ZNF98	0.436422
FBLN5	0.433296
SORL1	0.433129
FAM159A	0.432836
MDK	0.432828
C4orf6	0.430211
C1orf112	0.429843
GRHL2	0.429729
COL14A1	0.428809
SOX30	0.428269
STAP2	0.42595
CBX2	0.420921
TMEM130	0.418476
SIX5	0.417748
ZHX2	0.416545
SERPINB9	0.41548
C16orf55	0.414599
NCK2	0.413809
CBX5	0.412619
MPL	0.412384
IPW	0.411385
KIF21A	0.410796
KIF26A	0.409509
HIF3A	0.409108
ARHGEF12	0.40845
C5orf38	0.405718
C12orf42	0.405335
RADIL	0.403235
PRRT4	0.402561
PALM2-AKAP2	0.401634
C12orf23	0.400002
DNAH8	0.399934
LEP	0.398855
SAMD11	0.398262
GIPC3	0.397224
NEDD4	0.396548
GTF2IRD1	0.395213
NFYA	0.39275
SGPP1	0.392282
LRP6	0.392173
LHX6	0.390668
TMEM136	0.387854
SLCO5A1	0.386294
RBBP4	0.384472
BTLA	0.38404
VGLL4	0.383007
SFRS13B	0.381517
WDR67	0.380632
ENDOD1	0.379527
PELI2	0.379467
FAM108C1	0.379264
BEND3	0.377296
ADAD2	0.376826
B9D1	0.37679
IRX2	0.375694
C15orf43	0.375685
CDHR4	0.373611
TSPAN15	0.36895
SNORD116-28	0.367931
ST3GAL1	0.367853
BMP4	0.366056
SHB	0.364413
TSPAN9	0.364102
MIER3	0.363887
AFAP1L1	0.363447
FLJ22536	0.362827
TAF4	0.362256
CYP46A1	0.362213
ZNF85	0.360228
FBLN2	0.360045
SHANK1	0.35921
ELAVL1	0.358665
WIPF1	0.357501
ITGA9	0.356037
LPIN3	0.354087
CYR61	0.353105
GYPC	0.350447
MICAL3	0.350203
IFITM1	0.347027
STMN1	0.346344
GALNTL4	0.343863
DSCC1	0.343101
TUBB	0.339914
VAMP5	0.339842
PAX5	0.338797
KRT19	0.337907
CMTM8	0.336723
MACROD2	0.333567
ZNF695	0.332994
TGFB1I1	0.332385
PDK1	0.328964
ADCYAP1	0.326503
PRRT3	0.326308
MTMR9L	0.325536
PARD6G	0.325274
TDGF1	0.324326
LOC648691	0.323283
LOC91149	0.322225
ARHGAP39	0.321663
C7orf23	0.321383
GDF10	0.320641
NR5A2	0.319848
GRK5	0.319807
TMIGD2	0.319716
GFPT1	0.319123
DOCK6	0.3179
CORO2B	0.316239
SGK269	0.315304
TEF	0.314816
KCTD7	0.314407
ZNF599	0.314082
TPSD1	0.314
AEBP1	0.312491
ADCY5	0.310316
SERPINE2	0.310205
COL6A3	0.309961
POLE	0.309019
PCDHB9	0.307631
NBPF1	0.306019
PCDHB12	0.305738
UHRF1	0.305562
LAMC1	0.304753
CDC25A	0.302478
SNORD116-4	0.302149
PNMAL2	0.30196
NCAM1	0.301619
PSG4	0.301493
AFAP1	0.301298
CTNNA2	0.300725
